# Supplementary material for: The Polyamine Analogue Ivospemin Increases Chemotherapeutic Efficacy in Murine Ovarian Cancer
Source: Biomedicines. 2024 May 23;12(6):1157. doi: 10.3390/biomedicines12061157 (PMC11200633; doi:10.3390/biomedicines12061157)
Supplement: Supplementary file 1 [file biomedicines-12-01157-s001.zip]

Archive with 1 entries (1 files):
- biomedicines-2878780-supplementary.pdf
